# Supplementary material for: The impact of growth hormone on proteomic profiles: a review of mouse and adult human studies
Source: Clin Proteomics. 2017 Jun 29;14:24. doi: 10.1186/s12014-017-9160-2 (PMC5492507; doi:10.1186/s12014-017-9160-2)
Supplement: Supplementary file 1 — Additional file 1: Table S1. Detailed summary of proteomic changes found in several studies of diet-induced obesity and aging in C57BL/6J mice. [file 12014_2017_9160_MOESM1_ESM.xlsx]

## Sheet: Additional File 1 Table S1
	C57BL/6J Mouse Studies
	Changes in the Proteome of Normal C57BL/6J Mice During Aging
	Tissue and Protein		Isoform	Incr(+)/Decr(-)	Technique	Notes	Citation
	Plasma*
	Insulin			Age dependent	ELISA	At 3 months of age, aging mice had insulin levels around 0.9 ng/mL, increased to 1.5 ng/mL at 5 and 9 months, increased again to around 2.2 ng/mL at 12 months, then dropped back down to around 1.7 ng/mL at 16 and 19 months. In the plasma proteome HFD studies (2010 Okada et al). control mice had fasting plasma insulin levels that hovered around 0.5 ng/mL for all measured ages (through week 26).	Ding J, Kopchick JJ. Plasma biomarkers of mouse aging. Age (Dordr). 2011;33:291–307. and Ding J. A Proteomic Approach to Identify Biomarkers for Growth Hormone and Aging. Ohio University, 2009.
	Immunoglobulin light chain kappa locus		1 (30kD, pI=5.75)	+	2DE+MS	3 isoforms identified, all unchanged between 2-8 months. Igκ isoform 1 became apparent after 16-19 months, isoform 2 and 3 were detectible after 12 months. Total Igκ didn't change until after 12 months, whereafter it increased.
			2 (30.6 kD, pI= 6.03)	+
			3 (30.8 kD, pI=6.38)	+
	Albumin		6 (22.6 kD, pI=5.54)	-	2DE+MS, 2D Western	23 isoforms detected between 30-9 kDa, with pI's between 5.5- 7.0. 15 of these 23 isoforms were confirmed via 2D Western blotting. 5 isoforms were regulated in an age-dependent manner: Isoforms 6-9 decreased after 8 months of age, isoform 18 decreased after 12 months of age.
			7 (22.6 kD, pI=5.74)	-
			8 (23.2 kD, pI=5.86)	-
			9 (23.2 kD, pI=6.02)	-
			18 (11.1 kD, pI=5.62)	-
	Haptoglobin		2 (14 kD, pI=5.4)	+		4 total isoforms identified. Isoforms 2 and 3 only showed change over time, being undetectable at 2 or 4 months, increasing at 8 months and staying at increased to the end of study (19 months). Isoforms 2 and 3 correspond to the same isoforms 2 and 3 upregulated in bGH plasma.
			3 (14 kD, pI=5.6)	+
	Transthyretin		1 (20.6 kD, pI=6.47)	+		7 isoforms total identified. Isoform 1 of TTR detectable at 2 months, was increased at 4 months and continued increasing until 19 months. Isoform 1 not detected by antibody.
	Peroxiredoxin-2		1 (25.4 kD, pI=6.11)	-	2DE+MS	Single spot identified. Decreases after 8 months of age
	Serum amyloid protein A-1		1 (11.5 kD, pI=6.8)	-		Single spot identified decreases with age.
	Changes in the Proteome of Diet-Induced Diabetic C57BL/6J Mice
	Tissue and Protein		Isoform	Incr(+)/Decr(-)	Technique	Notes	Citation
	Plasma
	Insulin			+	ELISA	Significantly elevated by 2 weeks on the diet. Control mice maintained fasting plasma insulin around 0.5 ng/mL through the study duration (26 weeks/6 months). Mice on HFD had fasting insulin levels that began at around 0.6 ng/mL, spiked to around 1.4 ng/mL at 12 weeks (3 months) and dropped to around 0.8 ng/mL at 18 weeks, where it remained.	Okada S, List EO, Sankaran S, Kopchick JJ. Plasma protein biomarkers correlated with the development of diet-induced Type 2 diabetes in mice. Clin Proteomics. 2010;6:6–17.
	Retinol binding protein 4		1 (20 kD, pI= 5.3)	-	2DE+MS	4 isoforms regulated by HFD. Total RBP-4 was significantly increased starting at 16 weeks on the diet, isoform 1 increased at 2 weeks of being on the HFD and decreases steadily during course of the study reaching significance at 12 weeks of being in HFD, isoform 2 steadily increased with time with significance after 4 weeks, isoform 3 increased after week 16 and isoform 4 decreased at 2 weeks of …
			2 (20 kD, pI=5.5)	+
			3 (20 kD, pI=5.7)	+
			4 (20 kD, pI=7.0)	+
			Total	+
	Transthyretin		1 (15 kD, pI=5.3)	+		Total TTR not significantly different in HFD mice. Isoform 1 significantly higher at 6 and 12 weeks on HFD. Isoform 2 significantly higher in HFD at al points after 12 weeks. Isoform 3 higher in HFD after 4 weeks, whereas isoform 5 was lower in HFD after 4 weeks. Isoforms 4 and 6 were higher in HFD at almost all time points.
			2 (15 kD , pI=5.8)	+
			3 (15 kD, pI=6.0)	+
			4 (15 kD, pI=6.3)	+
			5 (15 kD, pI=6.4)	-
			6 (15 kD, pI=6.6)	+
			Total	No change
	Apolipoprotein A1 precursor		1 (30 kD, pI=5.5)	age dependent		Total was elevated in HFD mice at 2, 4, 10 and 12 weeks. Isoforms 1 and 2 were generally lower in HFD mice. Isoform 3 was increased at 2, 4 and 12 weeks of HFD. Isoform 4 was elevated in HFD mice until week 16. Isoform 5 was lower in HFD then spiked and was equal with controls at 10 weeks. Isoform 6 also was lower in HFD, spiked and became equal to control at 16 week.
			2 (30 kD, pI=5.6)	-
			3 (30 kD, pI=5.7)	+
			4 (30 kD, pI=5.8)	+
			5 (30 kD, pI=5.9)	Age dependent
			6 (30 kD, pI=6.0)	Age dependent
			Total	+
	Kininogen		1 (70 kD, pI=5.5)	+		Total kininogen was significantly higher in HFD after 12 weeks. Isoform 1 was significantly increased in HFD after 4 weeks and isoform 2 increased after 12 weeks in HFD.
			2 (70 kD, pI=5.6)	+
			Total	+
	Cardiac Tissue
	ATP-synthetase, H+ transporting complex β subunit		1 (50 kD, pI=5.6)	-	2DE+MS	1 spot identified by MS.	Cruz-Topete D, List EO, Okada S, Kelder B, Kopchick JJ. Proteomic changes in the heart of diet-induced pre-diabetic mice. J Proteomics. 2011;74:716–27.
	Desmin		1 (50 kD, pI=5.8)	-	2DE+MS, 2D Western	2 spots identified by MS and confirmed by Western, one increased and one decreased. 13 isoforms were identified by 2D Western, all 50 kDa between pI 5.8-7.2. Total levels of desmin unregulated by HFD, as measured by Western.
			2 (50 kD, pI=5.9)	+
	Troponin T2 isoform F		1 (40 kD, pI=5.8)	-		1 spot identified as significantly decreased by MS (isoform F). 5 other isoforms identified by 2D Western at 40 kDa, between pI 5.6-6.0.
	α-Cardiac actin		1 (37 kD, pI=6.2)	-	2DE+MS	1 spot identified as significantly decreased by MS.
	Isocitrate dehydrogenase 3		1 (38 kD, pI=6.3)	-		1 spot identified as significantly decreased by MS.
	Adenylate kinase isoenzyme 1		1 (22 kD, pI=6.3)	-		1 spot identified as significantly decreased by MS.
	Creatine kinase		1 (43 kD, pI=6.8)	-	2DE+MS, 2D Western	1 spot identified as significantly decreased by both MS and Western. Western identified 8 isoforms of creatine kinase at 43 kDa between pI 6.8-7.2, and measured unchanged total levels of CK.
	Cytosolic malate dehydrogenase		1 (35-38 kD, pI=6.80-7.2)	+	2DE+MS	Three isoforms found significantly increased in HFD.
			2 (35-38 kD, pI=6.80-7.2)	+
			3 (35-38 kD, pI=6.80-7.2)	+
	Peroxisomal enoyl-coA hydratase		1 (26 kD, pI=7.3)	+		Two isoforms significantly increased in HFD.
			2 (29 kD, pI=7.3)	+
	Nucleoside diphosphate kinase		1 (15 kD, pI=7.5)	+		1 spot identified as increased by MS.
	αB-crystallin		1 (23 kD, pI=7.0)	+		1 spot identified as increased by MS, and confirmed by Western.
	Skin
	Insulin			+	ELISA	Plasma insulin in control groups remained around 0.5 ng/mL. In the HFD group, levels were significantly increased over controls at 8 and 16 weeks, spiking to around 1.5 and 3.8 ng/dL respectively.	List EO, Berryman DE, Palmer AJ, Qiu L, Sankaran S, Kohn DT, et al. Analysis of mouse skin reveals proteins that are altered in a diet-induced diabetic state: a new method for detection of type 2 diabetes. Proteomics. 2007;7:1140–9.
	Creatine kinase chain M		1 (55 kD, pI=7.2)	-	2DE+MS	5 isoforms regulated by HFD. 2 isoforms in the upper charge train were decreased, while 3 in the lower charge train were increased in the HFD state.
			2 (55 kD, pI=7.4)	-
			3 (50 kD, pI=7.4)	+
			4 (50 kD, pI=7.1)	+
			5 (50 kD, pI=7.2)	+
	Calpactin 1 light chain		1 (5 kD, pI=6.0)	-		2 isoforms identified, one increased and the other decreased, with weak identification certainty (one significant fragment matched with another that approached significance).
			2 (6 kD, pI=7.3)	+
	Aldolase A		1 (56 kD, pI=8.1)	-		Decreased in the HFD state.
	Glyceraldehyde 3-phosphate dehydrogenase isoform 2		1 (38 kD, pI=7.3)	-		1 isoform decreased in HFD state. This protein shares a 226 amino acid sequence with G3PDH, with 23 additional amino acids on the N-terminus and 84 on the C-terminus
	Transferrin		1 (120+ kD, pI=7.0)	-		1 isoform decreased in HFD state.
	Apolipoprotein A1 precursor		1 (29 kD, pI=5.9)	+		1 isoform identified as increased in the HFD state.
	Fatty acid-binding protein		1 (12 kD, pI= 5.9)	+		All three identified isoforms were increased in HFD mice.
			2 (12 kD, pI =6.2)	+
			3 (12 kD, pI=6.0)	+
	Apolipoprotein E precursor		1 (40 kD, pI=5.8)	+		1 isoform increased in HFD state to varying degrees.
	Malate dehydrogenase		1 (40 kD, pI= 6.0)	+
	Phosphoglycerate mutase-1		1 (33 kD, pI=7.6)	+
	Lectin-galactose binding soluble 7		1 (15 kD, pI=7.2)	+
	Protein disulfide-isomerase		1 (100 kD, pI=6.2)	+
	Type II keratin Kb39		1 (75 kD, pI=5.9)	+
	Peroxiredoxin 6		1 (29 kD, pI=6.7)	+
	Nucleoside diphosphate kinase 1		1 (17 kD, pI=7.1)	+
	Nucleoside diphosphate kinase 2		1 (16 kD, pI=7.6)	+
	Keratin II type I hair		1 (110+ kD, pI=7.1)	+
	Proteasome (prosome macropain) subunit alpha type I		1 (38 kD, pI=6.8)	+
	14-3-3 protein beta		1 (34 kD, pI=5)	+
	Prohibitin		1 (34 kD, pI=6.1)	+
	Apolipoprotein E precursor		1 (40 kD, pI=5.8)	+
	Vacuolar protein sorting 29		1 (25 kD, pI=7.2)	+
	Pancreas
	Regenerating islet-derived protein 1		1 (16.5 kD, pI=6.09)	+	2DE+MS	2 isoforms increased over time on HFD.	Qiu L, List EO, Kopchick JJ. Differentially expressed proteins in the pancreas of diet-induced diabetic mice. Mol Cell Proteomics. 2005;4:1311–8.
			2 (16.5 kD, pI=6.09)	+
	Regenerating islet-derived protein 2		1 (19.4 kD, pI=5.9)	+	2DE+MS, Northern blot	1 isoform increased on HFD. Only protein that showed 2+ fold increase.
	Glutathione peroxidase		1 (22.2 kD, pI=6.7)	-		1 isoform decreased on HFD.
	Stomach
	Myosin light polypeptide 3		1 (28 kD, pI=5.2)	+	2DE+MS	2 isoforms identified. Isoform1 weakly identified with multiple extensive homology matches, and isoform 2 identified by 2 or more significant MS/MS matches.	List E, Berryman D, Palmer A, Gosney E, Okada S, Kelder B, et al. Application of bioinformatics and scalable computing to perform proteomic analysis of stomach tissue from diabetic mice. Scalable Comput Pract Exp. 2007;8:173–83.
			2 (28 kD, pI=5.3)	+
	ATP synthase, F1 complex, alpha subunit isoform 1		1 (15kD, pI=5.4)	+		1 isoform weakly identified with multiple extensive homology matches.
	Trisephosphate isomerase 1		1 (15 kD, pI=7.8)	+
			2 (28 kD, pI=8)	-		1 isoform identified with both 2 or more significant MS/MS peptide matches and one significant MS peptide match.
	Phosphatidylethanolamine binding protein 1		1 (25 kD, pI=5.25)	+		2 isoforms identified weakly with multiple extensive homology matches.
			2 (25 kD, pI=5.4)	+
	Galectin-2		1 (13 kD, pI=7.5)	+		1 isoform identified with both 2 or more significant MS/MS peptide matches and one significant MS peptide match.
	Apolipoprotein A1		1 (27 kD, pI=5.55)	+		1 isoform identified by a significant MS peptide match.
	ATP synthase, H+ transporting, F1 complex, beta subunit isoform 1		1 (28 kD, pI=6)	+		1 isoform identified by multiple extensive homology matches.
	Fatty acid binding protein 3		1 (13 kD, pI=6.7)	+		1 isoform identified with both 2 or more significant MS/MS peptide matches and one significant MS peptide match.
	Gastrokine 1		1 (20 kD, pI=6)	+		1 isoform identified with 2 or more significant MS/MS peptide matches.
	Peroxidase		1 (25 kD, pI=5.2)	+
	Lactate dehydrogenase 2, β chain		1 (39 kD, pI=6)	+
	Galectin-7		1 (14.5 kD, pI=6.9)	+		1 isoform identified with both 2 or more significant MS/MS peptide matches and one significant MS peptide match.
	Enolase 1, alpha		1 (52 kD, pI=7.5)	-		2 isoforms identified. Isoform 1 weakly identified with multiple extensive homology matches, isoform 2 identified with 2 or more significant MS/MS peptide matches.
			2 (52 kD, pI=7.05)	-
	Cytosolic malate dehydrogenase		1 (38 kD, pI=6.8)	-		1 isoform identified with 2 or more significant MS/MS peptide matches.
	Phosphoglycerate mutase-1		1 (29.5 kD, pI=7.7)	-		1 isoform weakly identified with multiple extensive homology matches.
	Myosin regulatory light chain 2, smooth muscle isoform		1 (29 kD, pI=4.9)	-
	Heat shock protein beta-1		1 (28 kD, pI=6.5)	-		1 isoform identified with 2 or more significant MS/MS peptide matches.
	Aldehyde dehydrogenase family 3, subfamily A1		1 (58 kD, pI=7.2)	-		1 isoform weakly identified with multiple extensive homology matches.
	Carbonyl reductase 3		1 (32 kD, pI=6.6)	-
	*The isoforms listed in these tables correspond to a 2D reference gel with all isoforms listed in a dissertation by Juan Ding, 2009. All isoforms listed in these tables can be directly compared to one another.
	**The isoforms listed in these tables correspond to a 2D reference gel with all isoforms listed in a dissertation by Lucilla Sackman-Sala, 2010. All isoforms listed in these tables can be directly compared to one another.
