# Supplementary material for: The impact of growth hormone on proteomic profiles: a review of mouse and adult human studies
Source: Clin Proteomics. 2017 Jun 29;14:24. doi: 10.1186/s12014-017-9160-2 (PMC5492507; doi:10.1186/s12014-017-9160-2)
Supplement: Supplementary file 2 — Additional file 2: Table S2. Detailed summary of proteomic changes found in a study of different adipose tissue depots in human adults and a study of adipose tissue in C57BL/6J mice as they age. [file 12014_2017_9160_MOESM2_ESM.xlsx]

## Sheet: Additional File 2 Table S2
Proteomic Changes in White Adipose Tissue of Humans and WT mice
Changes in the Proteome of Human Subcutaneous Adipose Tissue
Tissue and Protein		Isoform	Incr(+)/Decr(-)	Technique	Notes	Citation
Hemoglobin		1(~14.9 kD, pI= 7.0)	+ (back depot)	2-DE/ MS	The back SQ AT had increased levels of the all the hemoglobin isoforms. The isoform 3 of hemoglobin showed higher intensity in the deep layer of the SQ AT of the hip than in the superficial layer.	Martos-Moreno GA, Sackmann-Sala L, Berryman DE, Blome DW, Argente J, Kopchick JJ. Anatomical heterogeneity in the proteome of human subcutaneous adipose tissue. An Pediatr (Barc). 2013;78:140–8.
		2 (~14.8 kD, pI= 7.2)	+ (back depot)
		3 (~22 kD, pI= 7.5)	+ (back depot)
		4 (~22 kD, pI= 7.75)	+ (back depot)
Vimentin		1 (50 kD, pI= 5.5)	+ (upper abdominal and hips superficial layer)		The superficial layer of the SQ AT of the upper abdominal and the hips showed increased intensity in the isoforms 1 of the vimentin when compared to the deep layer.
		2 (~52 kD, pI= 5.45)	+ (hip depot)		The hip SQ AT showed higher levels of the isoforms 2 and 3 of vimentin when compared to the rest of the depots.
		3 (~55 kD, pI= 5.62)	+ (hip depot)
Albumin		1 (~54 kD, pI= 6.17)	+ (hip depot)		In general the flank and hips SQ AT expressed more of the isoforms 1 and 2 of the albumin than the rest of the depots.
		2 (~60 kD, pI= 6.25)	+ (hip depot)
		3 (70 kD, pI= 6.9)	+ (hips superficial layer)		Isoform 3 of the albumin had more intensity in the superficial layer of the hips than in the deep layer.
β ATP synthetize		1 (54 kD, pI= 5.75)	+ (hip, flank and upper abdominal depots)		β ATP synthetize was mostly expressed in the hips SQ AT, followed by the flank and the upper abdominal SQ AT.
Heat shock protein-60kDa		1 (60 kD, pI= )	+ (hip depot)		Mitochondrial HSP-60kDa expression was higher in the hips when compared to the flank and thigh.
Fatty acid-binding protein		1 (15.2 kD, pI= 6.5)	- (lower abdominal depot vs upper abdominal)		Lower abdominal SQ AT had low expression of FABP-4 isoform 1 when compared to the upper abdominal SQ AT.
		2 (15 kD, pI=6.1)	+ (upper abdominal superficial layer)		FABP-4 showed increased intensity in the superficial layer of the upper abdominal SQ AT.
Hemopexin		1 (67 kD, pI= 6.15)	- (lower abdominal depot vs upper abdominal)		Lower abdominal SQ AT had low expression of hemopexin when compared to the upper abdominal SQ AT.
Alfa-enolase		1 (52 kD, pI= 7.05)	+ (flank depot)		The flank SQ AT showed an increased expression of alfa-enolase and SOD.
Superoxide dismutase		1 (18.7 kD, pI= 7.38)	+ (flank depot)
Heat shock protein 8		1 (70 kD, pI=5.9)	+ (upper abdominal superficial layer)		The superficial layer of the SQ AT of the upper abdominal showed increased intensity of HSP 8 when compared to the deep layer.
Heat shock protein-β6		1 (17 kD, pI=56.5)	+ (hips superficial layer)		HSP-β6 had more intensity in the superficial layer of the hips than in the deep layer.
Changes in the Proteome of C57BL/6J Mice Adipose Tissue**
Tissue and Protein		Isoform	Incr(+)/Decr(-)	Technique	Notes	Citation
White adipose tissue**
ǂATP synthase subunit B, mitochondrial glucose/lipid metabolism		1 (~59 kD, pI=5.1)	+ 24 mo	2DE+MS	Proteins marked with ǂ were found in spots with a mixture of proteins.	Sackmann-Sala L, Berryman DE, Lubbers ER, Vesel CB, Troike KM, List EO, et al. Decreased insulin sensitivity and increased oxidative damage in wasting adipose tissue depots of wild-type mice. Age (Dordr). 2012;34:1225–37. and Sackmann Sala L. Depot-specific differences in white adipose tissue of wild-type and GHR−/− mice of different ages. Ohio University, 2010.
ǂCarbonic anhydrase 3		1 (~68 kD, pI=7.29)	- 24 mo
		2 (~26 kD, pI=8.0)	- 24 mo
Enolase		1 (~54 kD, pI=6.55)	+ 24 mo
		2 (~52 kD, pI=6.9)	+ 24 mo
Pyruvate dehydrogenase E1 β, mitochondrial		1 (~38 kD, pI=6.0)	+ 24 mo
Isocitrate dehydrogenase [NAD+ ] α 12		1 (~34 kD, pI=5.88)	+ 24 mo
Fatty acid-binding protein, epidermal		1 (~16.3 kD, pI=6.69)	+ 24 mo
Superoxide dismutase [Cu–Zn]		1 (~19 kD, pI=6.31)	+ 24 mo
Endoplasmic reticulum resident protein 29		1 (~28 kD, pI=6.15)	+ 24 mo
Peptidyl-prolyl cis-trans isomerase A		1 (~19 kD, pI=6.52)	+ 24 mo
ǂApolipoprotein A-IV		1 (~47 kD, pI=5.39)	+ 24 mo
Apolipoprotein A-I		1 (~24 kD, pI=5.4)	+ 24 mo		Increased expression of isoform 3 and 4 was seen in the inguinal and Epidydimal depots of mice of 24 months of age. Also, at 12 months of age mice showed an increased level of Apo A-I isoform 4 in the retroperitoneal depot when compared to the epidydimal depot. Isoforms 1 and 3 are the same isoforms that are downregulated in WAT of GHR-/- mice.
		2 (~25 kD, pI=5.85)	+ 24 mo
		3 (~24 kD, pI=5.55)	ing & epi + 24 mo
		4 (~24.8 kD, pI=5.65)	retro + 12 mo ing & epi + 24 mo
ǂVimentin		1 (~59 kD, pI=5.1)	+ 24 mo
ǂActin		1 (~47 kD, pI=5.39)	+ 24 mo
Annexin A5		1 (~35 kD, pI=4.9)	- 24 mo
ǂSerum albumin		1 (~68 kD, pI=7.29)	- 24 mo
Transthyretin		1 (~16 kD, pI=6.25)	+ 24 mo		This isoform is the same isoform 1 upregulated in WAT of GHR-/- mice.
Hemoglobin subunit B-1		1 (~14 kD, pI=7.75)	- 24 mo
		2 (~13 kD, pI=8.0)	- 24 mo
Insulin			- 24 mo	ELISA
High molecular weight adiponectin			- 24 mo
Total adiponectin			- 24 mo
**The isoforms listed in these tables correspond to a 2D reference gel with all isoforms listed in a dissertation by Lucilla Sackman-Sala, 2010. All isoforms listed in these tables can be directly compared to one another.
