# Supplementary material for: The impact of growth hormone on proteomic profiles: a review of mouse and adult human studies
Source: Clin Proteomics. 2017 Jun 29;14:24. doi: 10.1186/s12014-017-9160-2 (PMC5492507; doi:10.1186/s12014-017-9160-2)
Supplement: Supplementary file 3 — Additional file 3: Table S3. Proteomic changes in the plasma of bGH mice as they age. [file 12014_2017_9160_MOESM3_ESM.xlsx]

## Sheet: Additional File 3 Table S3
Proteomic Changes in the Plasma of bGH Mice
Tissue and Protein		Isoform (kDa, pI)	Incr(+)/Decr(-)	Technique	Notes	Citation
Insulin			+	EIA Kit	Highest levels at 2 months, similar levels at 4 and 8 months and lower levels at 12 and 16 months.	Ding J, Berryman DE, Kopchick JJ. Plasma proteomic profiles of bovine growth hormone transgenic mice as they age. Transgenic Res. 2011;20:1305–20. and Ding J. A proteomic approach to identify biomarkers for growth hormone and aging. Ohio University, 2009.
Insulin growth factor-1			+	ELISA
Apolipoprotein E precursor		1 (37.8 kD, pI=5.76)	+	2DE+MS, 1D/2D Western Blot	5 isoforms of APOE increased dramatically at all ages in bGH mice compared to controls. Total levels of APOE were increased as well.
		2 (34.7 kD, pI=5.89)
		3 (34 kD, pI=6)
		4 (34.6 kD, pI=6.13)
		5 (35.1 kD, pI=6.28)
		Total
Retinol binding protein 4		2 (22 kD, pI=7.1)	-		Isoform 2 corresponds to the same isoform 2 upregulated in GHR-/- plasma.
		4 (20 kD, pI= 5.1)	+
		Total	-
Mannose binding protein C		1 (31.7 kD, pI=5.65)	+		1 isoform increased significantly in bGH compared to controls, confirmed by Western. 2 other isoforms appeared more upregulated in bGH, but were insignificant. Known PTMs include N-glycosylation of multiple proline residues.
Transthyretin precursor		1 (14 kD, pI=6)	-		Six isoforms of TTR were decreased in BGH compared to control mice, as well as total TTR, confirmed by Western.
		2 (14 kD, pI=6.08)
		3 (14 kD, pI=6.5)
		4 (14.3 kD, pI=6.66)
		5 (13.8 kD, pI=6.86)
		6 (13.8 kD, pI=7.24)
		Total
Macroglobulin A-2		1 (38.3 kD, pI=5.65)	+	2DE+MS	7 total isoforms identified. Isoforms 1 and 2 upregulated, isoforms 5 and 6 downregulated in bGH compared to control mice.
		2 (38.7 kD, pI=5.85)	+
		5 (37.7 kD, pI=6.54)	-
		6 (37.5 kD, pI= 6.8)	-
Haptoglobin		1 (14.3 kD, pI=5.2)	+	2DE+MS, 1D/2D Western Blot	4 isoforms upregulated in bGH compared to control. These isoforms also showed rapid increase in aging bGH mice compared to controls. HP was barely detectible in bGH or control mice at 4 months, then became detectable at 8 months and increased until 16 months of age. Isoforms 2 and 3 correspond to the same isoforms 2 and 3 upregulated in aging C57BL/6J mice. Isoform 1 is the same isoform 1 that is…
		2 (14 kD, pI=5.4)	+
		3 (14 kD, pI=5.6)	+
		4 (14 kD, pI=5.85)	+
		Total	+
Clusterin		1 (36.3 kD, pI=5.28)	+	2DE+MS	Isoforms 1 and 2 increased as a function of age in bGH mice and not in control mice. A similar trend was seen in 4 other CLU isoforms, but did not reach significance.
		2 (36.1 kD, pI=5.37)	+
		Total	+
*The isoforms listed in these tables correspond to a 2D reference gel with all isoforms listed in a dissertation by Juan Ding, 2009.
