# Supplementary material for: The impact of growth hormone on proteomic profiles: a review of mouse and adult human studies
Source: Clin Proteomics. 2017 Jun 29;14:24. doi: 10.1186/s12014-017-9160-2 (PMC5492507; doi:10.1186/s12014-017-9160-2)
Supplement: Supplementary file 4 — Additional file 4: Table S4. Proteomic changes in the serum of acromegalic patients after transsphenoidal surgery. [file 12014_2017_9160_MOESM4_ESM.xlsx]

## Sheet: Additional File 4 Table S4
Proteomic Changes in the Serum of Acromegalic Patients
Tissue and Protein		Isoform	Incr(+)/Decr(-)	Technique	Notes	Citation
Growth hormone			-	DELFIA assay	Serum GH levels decreased from 5.29G2.14 to 0.62G0.21 mg/liter after transsphenoidal surgery.	Cruz-Topete D, Christensen B, Sackmann-Sala L, Okada S, Jorgensen JO, Kopchick JJ. Serum proteome changes in acromegalic patients following transsphenoidal surgery: novel biomarkers of disease activity. Eur J Endocrinol. 2011;164:157–67.
Insulin Growth Factor-I			-	Immunofluorometric assay	Serum IGF-I levels decreased from 637G124 to 242G41 mg/liter, and were normalized after transsphenoidal surgery. One of the patients showed decreased GH levels but not in serum IGF-I levels after surgery.
Transthyretin		1 (15 kD, pI= 6.0)	-	2-DE/MS/1-D WB/2-D WB	Spot intensities corresponding to the proteins TTR, HP a2, β-hemoglobin, and APOA1 were decreased after transsphenoidal surgery. Results of the MS for TTR, HPa2 and ApoA1 were confirmed by 2-D WB. Significant increase in these three proteins could not be confirmed by 1-D WB.
		2 (15 kD, pI= 6.4)	-
Haptoglobin		1 (20 kD, pI= 6.2)	-
β-hemoglobin		1 (12 kD, pI= 7.8)	-
Apolipoprotein A-1		1 (10 kD, pI= 5.0)	-
		2 (10 kD, pI= 5.4)	-
Complement C4B precursor		1 (35 kD, pI= 7.5)	+		Spot intensity corresponding to the protein C4B was increased after transsphenoidal surgery.
