# Supplementary material for: The impact of growth hormone on proteomic profiles: a review of mouse and adult human studies
Source: Clin Proteomics. 2017 Jun 29;14:24. doi: 10.1186/s12014-017-9160-2 (PMC5492507; doi:10.1186/s12014-017-9160-2)
Supplement: Supplementary file 5 — Additional file 5: Table S5. Proteomic changes in adult serum after short-term rhGH treatment. [file 12014_2017_9160_MOESM5_ESM.xlsx]

## Sheet: Additional File 5 Table S5
Proteomic Changes in the Serum of Patients After rhGH Injection
Tissue and Protein		Isoform	Incr(+)/Decr(-)	Technique	Notes	Citation
Alpha-1 antitrypsin		1 (45 kD, pI=5.8)	+	2-DE/ MS/1-D WB/2-D WB	Spot intensity of the protein AAT and TTR increased at day 8 after rhGH treatment, results were confirmed by 2-D WB but not by 1-D WB	Ding J, Okada S, Jorgensen JO, Kopchick JJ. Novel serum protein biomarkers indicative of growth hormone doping in healthy human subjects. Proteomics. 2011;11:3565–71.
Transthyretin		1 (14 kD, pI=6)	+
Apolipoprotein A-1		1 (28 kD, pI= 5.7)	-		Spot intensity corresponding to the proteins APOA1, ITIH4 and HBB decreased at day 8 after rhGH treatment. Results for ITIH4 were confirmed by 2-D WB but not by 1-D WB
Inter-alpha-trypsin inhibitor heavy chain H4		1 (35 kD, pI= 5.8)	-
Hemoglobin beta chain (HBB)		1 (12 kD, pI= 7.2)	-
