# Supplementary material for: The impact of growth hormone on proteomic profiles: a review of mouse and adult human studies
Source: Clin Proteomics. 2017 Jun 29;14:24. doi: 10.1186/s12014-017-9160-2 (PMC5492507; doi:10.1186/s12014-017-9160-2)
Supplement: Supplementary file 6 — Additional file 6: Table S6. Proteomic changes in plasma of GHR−/− mice as they age. [file 12014_2017_9160_MOESM6_ESM.xlsx]

## Sheet: Additional File 6 Table S6
Proteomic Changes in the Plasma of GHR-/- Mice*
Tissue and Protein		Isoform (kDa, pI)	Incr(+)/Decr(-)	Technique	Notes	Citation
Insulin			-		Lower levels in both sexes, more so in females.	Ding J, Berryman DE, Jara A, Kopchick JJ. Age- and sex-associated plasma proteomic changes in growth hormone receptor gene-disrupted mice. J Gerontol A Biol Sci Med Sci. 2012;67:830–40. and Ding J. A proteomic approach to identify biomarkers for growth hormone and aging. Ohio University, 2009.
Apolipoprotein A4		3 (45 kDa, pI=5.2)	+	2DE+MS, Western Blot, qPCR (liver sample qPCR, 24 month male)	ApoA1 and ApoA4 increased in aging female GHR-/-, not in males.
		4 (45 kDa, pI=5.25)	+
		Total	+
Retinol binding protein 4		1 (22 kDa, pI=6.7)	+	2DE+MS, Western Blot, qPCR (liver sample qPCR, 24 month male)	More reduced in female GHR-/- mice, specifically isoform 2, but total also. Isoform 1 showed age-dependent decline in only WT female mice (not male or transgenic). Isoform 2 corresponds to the same isoform 2 downregulated in bGH plasma.
		2 (22 kDa, pI=7.1)	+
		3 (22 kDa, pI=7.6)	+
Apolipoprotein E precursor		1	-	2DE+MS, Western Blot
		3	-
		4	-
		Total	-
Mannose binding protein C		1	-	2DE+MS, Western Blot, qPCR (liver sample qPCR, 24 month male)	2 isoforms downregulated in GHR-/- mice versus controls. Liver mRNA levels also decreased, indicating likely downregulation of liver production.
		2	-
Haptoglobin		1 (14.3 kD, pI=5.2)	- females	2DE+MS, Western Blot	Isoform 1 reduced in female GHR-/- mice, as are total HP levels. Isoforms 2 and 3 showed no sex difference in GHR-/- mice but lower in WT females compared to WT males. Isoform 1 corresponds to the same isoform 1 upregulated in bGH plasma.
		3 (14 kD, pI=5.4)	- females (WT only)
		Total	- females
Monocyte chemotactic protein 1			- females	Milliplex
Interleukin-1β			- females	Milliplex
*The isoforms listed in these tables correspond to a 2D reference gel with all isoforms listed in a dissertation by Juan Ding, 2009.
