# Supplementary material for: The impact of growth hormone on proteomic profiles: a review of mouse and adult human studies
Source: Clin Proteomics. 2017 Jun 29;14:24. doi: 10.1186/s12014-017-9160-2 (PMC5492507; doi:10.1186/s12014-017-9160-2)
Supplement: Supplementary file 7 — Additional file 7: Table S7. Proteomic changes in the WAT of GHR−/− mice as they age. [file 12014_2017_9160_MOESM7_ESM.xlsx]

## Sheet: Additional File 7 Table S7
Proteomic Changes in the WAT of GHR-/- Mice**
Tissue and Protein		Isoform (kDa, pI)	Incr(+)/Decr(-)	Technique	Notes	Citation
Actin		2 (~47 kDa, pI= 5.9)	+ at 12 mo, - at 24 mo	2DE+MS	Significant interaction between genotype, age and depot.	Sackmann-Sala L, Berryman DE, Lubbers ER, Zhang H, Vesel CB, Troike KM, et al. Age-related and depot-specific changes in white adipose tissue of growth hormone receptor-null mice. J Gerontol A Biol Sci Med Sci. 2014;69:34–43. and Sackmann Sala L. Depot-specific differences in white adipose tissue of wild-type and GHR−/− mice of different ages. Ohio University, 2010.
		3 (~47 kDa, pI= 6.2)	+ 12 mo
		4 (~43 kDa, pI= 5.45)	+ in inguinal		Significant interaction between genotype and depot.
S100A10			+		Significant interaction between genotypes regardless of age or depot.
EH domain–containing protein 2		1 (~18 kDa, pI= 5.12)	+
		2 (~18 kDa, pI= 5.29)	+
Calpactin 1 light chain		~<14 kDa, pI= 7.1	+
Apolipoprotein A-I		1 (~24 kD, pI=5.4)	- 12 mo		Significant interaction between genotype, age and depot. Isoforms 1 and 3 correspond to the same isoforms 1 and 3 upregulated in aging WAT of C57BL/6J mice.
		3 (~24 kD, pI=5.55)	- 12 mo
Transthyretin		1 (~16 kD, pI=6.25)	+		Significant interaction between genotypes regardless of age or depot. Isoform 1 corresponds to the same isoform 1 upregulated in aging WAT of C57BL/6J mice.
Alpha2-macroglobulin		1 (~41 kDa, pI= 6.05)	-		Significant interaction between genotypes regardless of age or depot.
Annexin A5		1 (~38 kDa, pI= 4.85)	+ in retro at 24 mo		Significant interaction between genotype and depot.
Hemoglobin subunit β-1		3 (~14.9 kDa, pI= 7.1)	+ at 24 mo		Significant interaction between genotype and age.
Glucose transporter type 4			- in ing at 12 mo	WB
HMW adiponectin			+	ELISA	Both HMW and total adiponectin were increased at both ages in GHR -/- mice.
Total adiponectin			+
Insulin			-		Insulin and leptin plasma levels decreased with age in both WT and GHR -/- mice.
**The isoforms listed in these tables correspond to a 2D reference gel with all isoforms listed in a dissertation by Lucilla Sackman-Sala, 2010. All isoforms listed in these tables can be directly compared to one another.
