# Supplementary material for: The impact of growth hormone on proteomic profiles: a review of mouse and adult human studies
Source: Clin Proteomics. 2017 Jun 29;14:24. doi: 10.1186/s12014-017-9160-2 (PMC5492507; doi:10.1186/s12014-017-9160-2)
Supplement: Supplementary file 8 — Additional file 8: Table S8. Proteomic changes in the serum of adult GH deficient patients after treatment. [file 12014_2017_9160_MOESM8_ESM.xlsx]

## Sheet: Additional File 8 Table S8
Proteomic Changes in the Serum of GH Deficient Patients
Tissue and Protein		Isoform	Incr(+)/Decr(-)	Technique	Notes	Citation
Insulin growth factor-I			+	Immunofluorometric assay	Serum IGF-I levels increased from 112 ± 11 to 179 ± 20 μg/liter after GH replacement.	Cruz-Topete D, Jorgensen JO, Christensen B, Sackmann-Sala L, Krusenstjerna-Hafstrom T, Jara A, et al. Identification of new biomarkers of low-dose GH replacement therapy in GH-deficient patients. J Clin Endocrinol Metab. 2011;96:2089–97.
Haptoglobin		1 (40 kD, pI= 5.9)	-	2-DE/MS/1-D WB/2-D WB	The five isoforms of HP were decreased after GH therapy. HP did not have a significant change when 1-D WB was performed. The results of the 2-DE and MS for the five HP isoforms were confirmed by the 2-D WB.
		2 (40 kD, pI= 6.2)	-
		3 (40 kD, pI= 6.3)	-
		4 (40 kD, pI= 6.4)	-
		5 (40 kD, pI= 6.5)	-
Apolipoprotein A-1		1 (28 kD, pI= 5.7)	+		ApoA1 was increased after GH therapy. ApoA1 did not have a significant change when 1-D WB was performed. ApoA1 intensity was increased when 2-D WB was performed.
